# Supplementary material for: DNA methylation as a potential mediator of the association between indoor air pollution and neurodevelopmental delay in a South African birth cohort
Source: Clin Epigenetics. 2023 Feb 28;15:31. doi: 10.1186/s13148-023-01444-6 (PMC9972733; doi:10.1186/s13148-023-01444-6)
Supplement: Supplementary file 2 — Additional file 2: Tables S1–S30. Tables showcasing HDMA results, CMA results, and findings at each step of the analysis pipeline. [file 13148_2023_1444_MOESM2_ESM.xlsx]

## Sheet: Table of Contents
Table of Contents
Tab #	Tab Name	Description	Notes
1	Table S1. DACT (Cognitive)	This table shows DACT results for the cognitive domain later funneled into causal mediation analysis
2	Table S2. DACT (Genadap)	This table shows DACT results for the general adaptive domain later funneled into causal mediation analysis
3	Table S3. DACT (Language)	This table shows DACT results for the language domain later funneled into causal mediation analysis
4	Table S4. DACT (Motor)	This table shows DACT results for the motor domain later funneled into causal mediation analysis
5	Table S5. Cross Dom. CpG (DACT)	This table depicts the amount of overlapping CpG sites identified for each domain using the DACT method
6	Table S6. CMA (Cognitive)	This table shows causal mediation analysis results for the cognitive domain	UCSC_RefGene_Name is referencing the UCSC gene annotation whereas "NearestGene" is referencing the most proximal gene. ACME stands for average causal mediation effect (an esimate of the natural indirect effect). ADE stands for average direct effect (an estimate of direct effect). TE stands for total effect (i.e., the total effect of the exposure on the outcome, and PM stands for proportion mediat…
7	Table S7. CMA (Genadap)	This table shows causal mediation analysis results for the general adaptive behavior domain	UCSC_RefGene_Name is referencing the UCSC gene annotation whereas "NearestGene" is referencing the most proximal gene. ACME stands for average causal mediation effect (an esimate of the natural indirect effect). ADE stands for average direct effect (an estimate of direct effect). TE stands for total effect (i.e., the total effect of the exposure on the outcome, and PM stands for proportion mediat…
8	Table 8. CMA (Language)	This table shows causal mediation analysis results for the language domain	UCSC_RefGene_Name is referencing the UCSC gene annotation whereas "NearestGene" is referencing the most proximal gene. ACME stands for average causal mediation effect (an esimate of the natural indirect effect). ADE stands for average direct effect (an estimate of direct effect). TE stands for total effect (i.e., the total effect of the exposure on the outcome, and PM stands for proportion mediat…
9	Table S9. CMA (Motor)	This table shows causal mediation analysis results for the motor domain	UCSC_RefGene_Name is referencing the UCSC gene annotation whereas "NearestGene" is referencing the most proximal gene. ACME stands for average causal mediation effect (an esimate of the natural indirect effect). ADE stands for average direct effect (an estimate of direct effect). TE stands for total effect (i.e., the total effect of the exposure on the outcome, and PM stands for proportion mediat…
10	Table S10. HIMA (Cognitive)	This table shows HIMA results for the cognitive domain.
11	Table S11. HIMA (Genadap)	This table shows HIMA results for the general adaptive behavior domain
12	Table S12. HIMA (Language)	This table shows HIMA results for the language domain
13	Table S13. HIMA (Motor)	This table shows HIMA results for the motor domain
14	Table S14. DACT & HIMA (Cog)	This table shows CpG sites for which HIMA and DACT crossover for the cognitive domain
15	Table S15. DACT & HIMA (Genad.)	This table shows CpG sites for which HIMA and DACT crossover for the general adaptive behavior domain	*Note: No DACT X HIMA CpG site crossover was observed in language and motor domains
16	Table S16. CMA HIV Sensan (Cog)	This table shows causal mediation analysis results for the cognitive domain, adjusting for maternal HIV status	See notes for S6-S9
17	Table S17. CMA HIV Sensan (Gen)	This table shows causal mediation analysis results for the general adaptive behavior domain, adjusting for maternal HIV status	See notes for S6-S9
18	Table S18. CMA HIV Sensan (Lan)	This table shows causal mediation analysis results for the language domain, adjusting for maternal HIV status	See notes for S6-S9
19	Table S19. CMA HIV Sensan (Mot)	This table shows causal mediation analysis results for the motor domain, adjusting for maternal HIV status	See notes for S6-S9
20	Table S20. gHMA (Cognitive)	This table shows exposure-mediator, mediator-outcome, and natural indirect effect estimates for CpG sites mapping to significant genes identified via the gHMA method in the cognitive domain
21	Table S21. gHMA (Genadap)	This table shows exposure-mediator, mediator-outcome, and natural indirect effect estimates for CpG sites mapping to significant genes identified via the gHMA method in the general adaptive behavior domain
22	Table S22. gHMA (Language)	This table shows exposure-mediator, mediator-outcome, and natural indirect effect estimates for CpG sites mapping to significant genes identified via the gHMA method in the language domain
23	Table S23. gHMA (Motor)	This table shows exposure-mediator, mediator-outcome, and natural indirect effect estimates for CpG sites mapping to significant genes identified via the gHMA method in the motor domain
24	Table S24. gHMA MatHIV Sensan.	This table shows the top 10 gHMA results for all four domains after adjusting for maternal HIV status (Note: none are significant after BH FDR correction for multiple testing)
25	Table S25. Huls 2021 CpGs CMA	This table shows causal mediation analysis results for three BSID-III domains (cognitive, language, and motor) idnentified in Huls et. al 2021 [Ref: 11]
26	Table S26. CpGs X EWAS	This table shows CpG sites formerly identified in EWAS related to gestational age, general age, or fetal brain development also identified as mediators in our analyses
27	Table S27. NumPerStep (Cog)	This table shows the number of probes (in the case of HIMA/DACT) or genes (gHMA) present at each step in the analysis pipeline for the cognitive domain
28	Table S28. NumPerStep (Genadap)	This table shows the number of probes (in the case of HIMA/DACT) or genes (gHMA) present at each step in the analysis pipeline for the general adaptive behavior domain
29	Table S29. NumPerStep (Lang)	This table shows the number of probes (in the case of HIMA/DACT) or genes (gHMA) present at each step in the analysis pipeline for the language domain
30	Table S30. NumPerStep (Motor)	This table shows the number of probes (in the case of HIMA/DACT) or genes (gHMA) present at each step in the analysis pipeline for the motor domain

## Sheet: Table S1. DACT (Cognitive)
Table S1. DACT results for all 35 CpG sites passing filtering criteria in the cognitive domain (MO_pval < 0.05, EM_pval < 0.05, BH FDR < 0.05, and NIE < 0)
Name	chr	pos	UCSC_RefGene_Name	NearestGene	MO_pvals	EM_pvals	MO_estimates	EM_estimates	NIE	P-Val	BH FDR
cg13690126	1	26502524	CNKSR1;CNKSR1	CNKSR1	0.0100758	0.00698284	172.853	-2.93911e-05	-0.00508032	0.00012939	0.00329019
cg07070893	1	44412074	IPO13	RP11-7O11.3	0.0104119	0.0113072	-404.685	1.17527e-05	-0.00475614	0.000420834	0.00749084
cg23560546	2	159652019	DAPL1	DAPL1	0.00691944	0.0119457	30.5224	-0.000163463	-0.00498928	0.000718289	0.0107172
cg15007548	2	159950276	TANC1;TANC1	TANC1	0.011459	0.0143385	35.0802	-0.000129109	-0.00452916	0.00372629	0.0390164
cg16975959	2	223184510		AC010980.2	0.0131655	0.0118633	340.133	-1.35787e-05	-0.00461858	0.00177037	0.0217329
cg02831419	2	223916622	KCNE4	KCNE4	0.0104047	0.0108998	97.4979	-4.88746e-05	-0.00476517	0.000291542	0.00546258
cg00694520	2	223916687	KCNE4	KCNE4	0.0120719	0.0145778	82.5418	-5.41546e-05	-0.00447002	0.00428233	0.0435575
cg01087463	3	15676638	BTD	BTD	0.0132886	0.00344448	114.756	-4.61681e-05	-0.00529804	0.00192422	0.0228341
cg08967927	5	30346164		RP11-136H13.2	0.00910054	0.00880372	80.9588	-6.23874e-05	-0.00505081	4.28917e-05	0.00142114
cg22572779	6	10434761	C6orf218	RP1-290I10.7	0.0113955	0.0088632	137.238	-3.52841e-05	-0.00484234	0.000454417	0.00770345
cg13716619	6	31829895	NEU1	NEU1	0.00555074	0.00928765	129.535	-4.05326e-05	-0.00525039	5.37328e-05	0.00159407
cg15074838	6	32406521	HLA-DRA	HLA-DRA	0.0100644	0.0107963	-63.2105	7.5996e-05	-0.00480374	0.00026467	0.00546258
cg26668632	6	137540814	IFNGR1	IFNGR1	0.0108792	0.00497584	-251.262	2.10134e-05	-0.00527987	0.000286026	0.00546258
cg01550799	7	114561804	MDFIC;MDFIC;MDFIC	MDFIC	0.0131491	0.0025546	163.136	-3.52027e-05	-0.00574282	0.00175067	0.0217329
cg25405984	10	31074039		ZNF438	0.0139115	0.0100277	-637.228	7.35185e-06	-0.00468481	0.00287749	0.031042
cg25544551	12	104531891	NFYB	NFYB	0.00830276	0.00111454	-630.822	1.0222e-05	-0.00644824	1.51003e-05	0.00063959
cg12428416	13	20717597	GJA3	GJA3	0.0116068	0.00454545	47.9681	-0.000117079	-0.00561604	0.000544031	0.00880341
cg19187486	15	74833838	ARID3B	ARID3B	0.00115356	0.00246605	-472.293	1.52109e-05	-0.00718399	3.29967e-13	5.87341e-11
cg05796992	15	101547339	LRRK1	LRRK1	6.43719e-05	0.00911979	-527.168	1.4143e-05	-0.00745574	4.39116e-05	0.00142114
cg06233301	16	1500359	CLCN7;CLCN7	CLCN7	0.0135732	0.00471058	-83.1418	6.24545e-05	-0.00519258	0.00232171	0.0266623
cg01085137	16	48278085	LONP2	ABCC11	0.0125122	0.00404983	-553.325	9.65956e-06	-0.00534488	0.00111195	0.0146612
cg23989635	16	68771203	CDH1;CDH1	CDH1	0.0100934	0.0124921	-358.354	1.31487e-05	-0.00471191	0.00109544	0.0146612
cg26756782	16	89922218	SPIRE2	SPIRE2	0.00623441	0.00936711	94.434	-5.72212e-05	-0.00540363	5.90081e-05	0.00161591
cg26894552	17	5323715	RPAIN;RPAIN;RPAIN;RPAIN;RPAIN;RPAIN;RPAIN;RPAIN;RPAIN;NUP88;RPAIN;RPAIN;RPAIN;RPAIN;RPAIN	RPAIN	0.00906338	0.0137628	-479.896	9.7762e-06	-0.00469156	0.0026214	0.029163
cg13465852	17	27942115	CORO6	CORO6	0.00165047	0.00368877	-695.466	9.51856e-06	-0.00661984	2.36224e-10	2.1024e-08
cg10159032	17	30347989	LRRC37B	LRRC37B	0.00268194	0.0106134	207.454	-2.76421e-05	-0.00573447	0.000222292	0.00527572
cg14714923	17	43238186	HEXIM2	HEXIM2	0.00256282	0.00594708	-942.41	6.42109e-06	-0.0060513	2.33636e-07	1.66349e-05
cg15000966	17	73128123	NT5C	NT5C	0.000822944	0.00835182	-218.742	2.93965e-05	-0.00643026	1.61694e-05	0.00063959
cg14243899	17	74580397	ST6GALNAC2	ST6GALNAC2	0.00560708	0.0122334	198.407	-2.54117e-05	-0.00504187	0.000900481	0.0128228
cg23054321	19	2289682		LINGO3	0.00611187	0.00323877	-266.739	2.20353e-05	-0.00587769	3.35729e-07	1.99199e-05
cg05023582	19	50093541	PRRG2;PRR12	PRRG2	0.00319315	0.000152804	-693.311	1.20167e-05	-0.00833131	2.41593e-11	2.86691e-09
cg07602980	19	50815719		KCNC3	0.00528813	0.010684	-692.261	7.45681e-06	-0.00516206	0.000237913	0.00529357
cg03234186	19	58220657	ZNF154	ZNF551	0.00176706	0.000647497	-559.8	1.43697e-05	-0.00804417	8.93522e-16	3.18094e-13
cg13820699	21	37692477	MORC3	AP000692.10	0.00505028	0.0070256	-460.306	1.19148e-05	-0.00548444	2.01198e-06	0.000102324
cg00660655	21	46368151	C21orf70	FAM207A	0.00750823	0.011953	922.617	-5.37002e-06	-0.00495447	0.000722505	0.0107172

## Sheet: Table S2. DACT (Genadap)
Table S2. DACT results for all 39 CpG sites passing filtering criteria in the general adaptive behavior domain (MO_pval < 0.05, EM_pval < 0.05, BH FDR < 0.05, and NIE < 0)
Name	chr	pos	UCSC_RefGene_Name	NearestGene	MO_pvals	EM_pvals	MO_estimates	EM_estimates	NIE	P-Val	BH FDR
cg17254229	2	121336713		AC073257.1	0.00461384	0.0132758	-126.181	6.07246e-05	-0.00766229	0.00129378	0.0184554
ch.3.2729882R	3	137584128		HSPA8P9	0.00224521	0.0104498	-1364.25	6.25462e-06	-0.00853284	0.000107986	0.00218222
cg06307913	4	81118794	PRDM8;PRDM8;PRDM8	PRDM8	0.0117193	0.0108529	-28.3298	0.000244646	-0.00693078	0.000371453	0.0064341
cg04214966	4	81119460	PRDM8;PRDM8	PRDM8	0.0135345	0.003944	-44.5987	0.00017236	-0.00768702	0.00155509	0.0215491
cg14981610	5	1079057	SLC12A7	SLC12A7	0.0114988	0.000949811	625.758	-1.45465e-05	-0.0091026	0.000304448	0.00546878
cg15726813	5	164556974		CTC-340A15.2	0.0064649	0.0108559	-312.541	2.40603e-05	-0.00751983	0.000164342	0.0030656
cg27654142	5	178322924	ZFP2;ZFP2	ZFP2	0.0129721	0.00579312	-492.047	1.50258e-05	-0.00739341	0.00103427	0.0156757
cg26858414	6	31083322	CDSN;PSORS1C1	CDSN	0.00370628	0.0145864	-58.6475	0.000130304	-0.00764203	0.00310014	0.040637
cg01323212	6	42719001		TBCC	0.00100001	0.0049015	-174.436	5.69084e-05	-0.00992685	4.51137e-09	5.47003e-07
cg06704132	6	52929956	FBXO9;FBXO9;FBXO9	FBXO9	0.00940074	0.00476042	-1046.07	7.62935e-06	-0.00798081	3.21213e-05	0.000865491
cg21276197	6	111409483	SLC16A10	SLC16A10	0.00953557	0.00840346	-837.254	8.81383e-06	-0.00737942	3.79661e-05	0.000969136
cg25266895	7	4921975	RADIL	RADIL	0.00827302	0.0090118	-140.018	5.34881e-05	-0.00748931	1.94207e-05	0.000627937
cg21831587	7	74267412	GTF2IRD2	GTF2IRD2	0.0127836	0.00453603	-1350.52	5.76449e-06	-0.00778508	0.000896063	0.0140191
cg06818605	7	148982302	ZNF783	ZNF783	0.00973824	0.0009489	-381.902	2.44073e-05	-0.00932118	4.84889e-05	0.00111986
cg07878171	8	141109731	TRAPPC9;TRAPPC9	TRAPPC9	0.00355459	0.00922071	-132.503	6.20511e-05	-0.00822197	2.55485e-05	0.000728885
cg24329374	9	107510068	NIPSNAP3A;NIPSNAP3A	NIPSNAP3A	0.0107141	0.0146917	-527.334	1.26678e-05	-0.00668019	0.00330594	0.0421943
cg13939204	9	130667057		ST6GALNAC6	0.0098561	0.000819505	-129.176	7.32193e-05	-0.0094582	5.57048e-05	0.00122804
cg03408893	10	15130909	ACBD7	DCLRE1CP1,ACBD7	0.00163642	0.00963553	-783.79	1.11133e-05	-0.00871049	4.28769e-05	0.00103977
cg26884567	10	30638342	MTPAP	MTPAP	0.00522152	0.000846406	-795.715	1.26589e-05	-0.0100729	1.17895e-08	8.16847e-07
cg00095608	10	130010356		MKI67	0.00910422	0.00213067	-1331.14	6.55587e-06	-0.00872679	2.19511e-05	0.000665392
cg06378491	11	64564012	MAP4K2	MAP4K2	0.00826768	0.00521227	-204.649	3.90739e-05	-0.00799642	6.73496e-06	0.00029695
cg03669590	12	113592619	CCDC42B	CCDC42B	0.00345889	0.00759311	-276.299	3.03811e-05	-0.00839426	2.26862e-06	0.000110028
cg07920503	13	25745406	FAM123A;FAM123A	AMER2	0.000988503	0.00412154	-810.759	1.25851e-05	-0.0102035	2.93312e-10	7.11282e-08
cg09668400	13	26625325	SHISA2	SHISA2	0.0116501	0.0131763	-311.629	2.17448e-05	-0.00677631	0.00120341	0.0176865
cg25653296	15	35413975		PRELID1P4	0.00282546	0.0103387	-194.073	4.35436e-05	-0.00845065	9.58317e-05	0.0020208
cg19350360	15	100913948		RP11-168G16.2	0.00432089	0.00427511	-168.764	5.29946e-05	-0.00894358	6.26727e-10	1.01321e-07
cg02156899	16	2029256	NOXO1;NOXO1;NOXO1	NOXO1	0.00553142	0.00657784	-74.2133	0.000109044	-0.00809248	3.30218e-07	2.00195e-05
cg09601584	17	46673910	LOC404266;LOC404266;LOC404266;LOC404266;HOXB6;LOC404266	HOXB6	8.77039e-06	0.00846696	-603.65	2.03355e-05	-0.0122755	9.06422e-06	0.000362939
cg20811659	17	48637730	CACNA1G;CACNA1G;CACNA1G;CACNA1G;CACNA1G;CACNA1G;CACNA1G;CACNA1G;CACNA1G;CACNA1G;CACNA1G;CACNA1G;CACNA1G;CACNA1G;CACNA1G	CACNA1G-AS1	0.0142067	0.00242785	-229.976	3.61018e-05	-0.00830255	0.0024416	0.0328938
cg13581759	17	74381133	SPHK1;SPHK1;SPHK1;SPHK1;SPHK1	SPHK1	0.0120686	0.0076717	-236.777	3.06072e-05	-0.00724708	0.000502916	0.00841083
cg02675859	17	76227227	LOC283999	TMEM235	0.00515898	0.000842988	-226.47	4.48882e-05	-0.0101658	9.83319e-09	7.9485e-07
cg12350762	18	55106285	ONECUT2	ONECUT2	0.0107388	0.00113311	-584.326	1.54859e-05	-0.00904881	0.000145977	0.00283196
cg16423682	18	57363715	CCBE1	RP11-2N1.2	0.00310045	0.00851543	-334.01	2.5016e-05	-0.00835559	9.72827e-06	0.000362939
cg23054321	19	2289682		LINGO3	0.00504321	0.00323877	-401.611	2.20353e-05	-0.00884964	6.97252e-09	6.76334e-07
cg00193490	19	10402525	ICAM5	ICAM5	0.0148213	0.00550288	-218.101	3.37789e-05	-0.00736722	0.00357419	0.0444483
cg17926869	19	18046000	CCDC124;CCDC124	CCDC124	0.00721528	0.00650024	-249.256	3.16406e-05	-0.00788662	1.1583e-06	6.24193e-05
cg01852272	19	19887484	LOC284440	CTC-559E9.6	0.00319431	0.0124298	484.08	-1.63292e-05	-0.00790466	0.000677931	0.0109599
cg19514613	19	45409713	APOE	APOE	0.00347869	0.00129206	-296.856	3.46733e-05	-0.010293	1.76297e-11	8.55043e-09
cg00516067	20	61447530	COL9A3	COL9A3	0.0086927	0.00124531	-163.249	5.64088e-05	-0.0092087	1.25364e-05	0.000434295

## Sheet: Table S3. DACT (Language)
Table S3. DACT results for all 45 CpG sites passing filtering criteria in the language domain (MO_pval < 0.05, EM_pval < 0.05, BH FDR < 0.05, and NIE < 0)
mediator_names	chr	pos	UCSC_RefGene_Name	NearestGene	MO_pvals	EM_pvals	MO_estimates	EM_estimates	NIE	P-Val	BH FDR
cg22485363	1	872385	SAMD11	SAMD11	0.0103981	0.00494972	65.0444	-0.000118891	-0.00773318	0.000118193	0.00243477
cg08885927	1	18625743	IGSF21	IGSF21	0.00457701	0.0132646	212.866	-3.57374e-05	-0.00760728	0.00139557	0.0155399
cg13690126	1	26502524	CNKSR1;CNKSR1	CNKSR1	0.0115332	0.00969499	238.383	-2.93983e-05	-0.00700806	0.000353415	0.00560026
cg22819171	1	53742252	LRP8;LRP8;LRP8;LRP8	LRP8	7.83975e-05	0.0103585	-83.4806	0.000129428	-0.0108047	0.000113375	0.00243477
cg10324998	1	92338262	TGFBR3	TGFBR3	0.0125751	0.0103196	-112.313	6.15802e-05	-0.00691623	0.000838329	0.0119101
cg16524830	1	111506903	C1orf103;C1orf103	RP11-96K19.5	0.0079273	0.0127492	-598.911	1.17252e-05	-0.00702235	0.000957616	0.012727
cg26530713	1	153928406	CRTC2	CRTC2	0.0102879	0.00796591	-160.95	4.56714e-05	-0.00735079	0.000105211	0.00243477
cg15525002	1	155214303	GBA;GBA;GBA;GBA;GBA;GBA;GBA;GBA	GBA	0.00278782	0.000249377	-1047.07	1.13335e-05	-0.011867	7.30569e-13	1.00331e-10
cg08925398	1	202937011	CYB5R1	CYB5R1	0.00265718	0.012378	-580.746	1.39257e-05	-0.00808728	0.000718504	0.0105723
cg22257374	3	15139756	ZFYVE20	ZFYVE20	0.0137115	0.0102144	-143.508	4.72982e-05	-0.00678766	0.00189738	0.0200441
cg18526270	4	41216855	APBB2;APBB2;APBB2	APBB2	0.00145343	0.0053093	-487.598	1.96377e-05	-0.0095753	2.21489e-08	1.52089e-06
cg01214900	4	66784395		RP11-51P8.1	0.0117162	0.0143755	-350.349	1.88897e-05	-0.00661801	0.00290538	0.0284156
cg09001953	4	186347682	UFSP2;UFSP2	C4orf47	0.00994317	0.000327596	-150.401	6.66076e-05	-0.0100179	7.21943e-05	0.00193602
cg02141675	5	153569408	GALNT10	MFAP3	0.0116059	0.0128145	-348.002	1.9247e-05	-0.006698	0.0010058	0.0129496
cg26858414	6	31083322	CDSN;PSORS1C1	CDSN	0.0132042	0.0147063	-50.5023	0.000129039	-0.00651675	0.0035479	0.0332213
cg10541994	6	75994262	TMEM30A;TMEM30A	TMEM30A	0.00782362	0.0129481	-1289.5	5.45096e-06	-0.00702899	0.0011107	0.013459
cg02249030	6	99961954	USP45	USP45	0.014016	0.00923902	-451.634	1.53955e-05	-0.00695311	0.00231685	0.0238635
cg23249710	6	117996544	NUS1	NUS1	0.007224	0.00835073	-2071.21	3.64156e-06	-0.00754246	9.43823e-06	0.000388855
cg14069070	6	161412505	MAP3K4;MAP3K4	RP3-428L16.2	0.00526725	0.00471376	766.547	-1.11967e-05	-0.00858283	1.97288e-08	1.52089e-06
cg14494808	9	123168383	CDK5RAP2;CDK5RAP2	CDK5RAP2	0.0108856	0.012908	-59.5488	0.000114134	-0.00679654	0.00107832	0.013459
cg25741578	10	6622566	PRKCQ	PRKCQ-AS1	0.00975589	0.00106337	-428.291	2.17899e-05	-0.00933242	5.83388e-05	0.00171683
cg16311536	10	105344174	NEURL	NEURL1	0.0103901	0.00922382	-180.797	3.96118e-05	-0.0071617	0.000117208	0.00243477
cg14979593	11	3830371	PGAP2;PGAP2;PGAP2;PGAP2;PGAP2;PGAP2;PGAP2;PGAP2	PGAP2	0.013219	0.00637039	-138.342	5.31614e-05	-0.00735444	0.00135114	0.0154631
cg11260848	11	44326260	ALX4	ALX4	0.0113658	0.00727882	464.176	-1.58789e-05	-0.00737061	0.000304007	0.00521878
cg06378491	11	64564012	MAP4K2	MAP4K2	0.0113164	0.00605479	-188.48	3.98661e-05	-0.00751395	0.000290575	0.00520508
cg02544037	12	68759069		RP11-81H14.2	0.00425702	0.00186096	-906.169	1.05798e-05	-0.00958706	7.95207e-10	8.19063e-08
cg04562491	12	113495386	DTX1	DTX1	0.00686838	0.0104868	-81.3123	9.57123e-05	-0.00778259	0.000129607	0.00254276
cg14775469	12	132287691		RNA5SP378	0.00997947	0.00570657	-102.134	7.49686e-05	-0.00765687	7.51853e-05	0.00193602
cg04248512	12	133016503		RP11-503G7.1	0.00898246	0.0114398	-107.433	6.69391e-05	-0.00719146	0.000325073	0.0053572
cg15111626	12	133100333	FBRSL1	FBRSL1	0.000482707	0.00911739	-243.054	4.07846e-05	-0.00991286	2.68583e-05	0.000922134
cg05908587	14	69726251	GALNTL1;GALNTL1	GALNT16	0.0144089	0.00417816	-333.331	2.26584e-05	-0.00755274	0.00296571	0.0284156
cg06887444	14	105360085	KIAA0284;KIAA0284	CEP170B	0.0079786	0.00081983	-142.212	6.96771e-05	-0.00990894	5.39182e-06	0.000246826
cg04490516	16	2255169	MLST8	MLST8	0.0135683	0.000144813	-680.079	1.49811e-05	-0.0101884	0.00172273	0.018678
cg18108009	18	77201558	NFATC1;NFATC1;NFATC1;NFATC1;NFATC1	NFATC1	0.0130667	0.00425585	-208.025	3.77774e-05	-0.00785866	0.00121124	0.014258
cg26547384	19	996631		WDR18	0.00172957	0.00950517	-450.898	2.04101e-05	-0.00920288	4.34259e-05	0.00137627
cg18581445	19	4280054	SHD;SHD	SHD	0.0105556	0.00905386	-250.501	2.84733e-05	-0.00713259	0.000139108	0.00260511
cg01186777	19	6531016	TNFSF9;TNFSF9	TNFSF9	0.0090887	0.00118223	-1120.4	8.09482e-06	-0.00906941	2.58886e-05	0.000922134
cg07543883	19	10213271	ANGPTL6;ANGPTL6	ANGPTL6	0.0117179	0.00745859	-67.2142	0.00010733	-0.00721409	0.000415616	0.006342
cg12593411	19	10213722	ANGPTL6	ANGPTL6	0.00791784	0.00648257	-123.276	6.25011e-05	-0.0077049	4.90307e-06	0.000246826
cg17926869	19	18046000	CCDC124;CCDC124	CCDC124	0.0127136	0.00706066	-223.825	3.23234e-05	-0.00723477	0.000932138	0.012727
cg19514613	19	45409713	APOE	APOE	0.015056	0.00179457	-239.228	3.46429e-05	-0.00828754	0.00434535	0.0397841
cg03234186	19	58220657	ZNF154	ZNF551	0.000605863	0.000371426	-870.402	1.54566e-05	-0.0134535	3.05428e-26	1.25836e-23
cg00516067	20	61447530	COL9A3	COL9A3	0.00211969	0.000562884	-188.279	6.03777e-05	-0.0113678	5.31411e-15	1.09471e-12
cg20059425	21	33942263		LINC00846	0.0142861	0.00418281	-1114.51	6.82553e-06	-0.00760709	0.00274888	0.0276229
cg07548257	22	31686466	PIK3IP1;PIK3IP1	PIK3IP1	0.00478154	0.00648716	-105.354	7.75989e-05	-0.00817538	3.68274e-07	2.16756e-05

## Sheet: Table S4. DACT (Motor)
Table S4. DACT results for all 13 CpG sites passing filtering criteria in the motor function domain (MO_pval < 0.05, EM_pval < 0.05, BH FDR < 0.05, and NIE < 0)
Name	chr	pos	UCSC_RefGene_Name	NearestGene	MO_pvals	EM_pvals	MO_estimates	EM_estimates	NIE	P-Val	BH FDR
cg20329084	1	91176543		BARHL2	0.000561997	0.00139597	-2355.23	6.48122e-06	-0.0152648	5.86639e-14	1.78925e-11
cg22829114	2	3381723	TSSC1	TSSC1	0.00419622	0.00132215	-799.197	1.5959e-05	-0.0127543	1.33512e-07	1.0481e-05
cg26858414	6	31083322	CDSN;PSORS1C1	CDSN	0.00525566	0.000581032	-62.9652	0.00021409	-0.0134802	1.66057e-06	8.44121e-05
cg06770743	6	168646571		RP11-503C24.4	0.00201991	0.0103659	-160.228	6.84518e-05	-0.0109679	0.00103738	0.0243386
cg10190813	7	48018530	HUS1	HUS1	0.00627868	0.0053253	145.389	-7.36758e-05	-0.0107116	1.0684e-05	0.000362069
cg10468535	7	157792053	PTPRN2;PTPRN2;PTPRN2	PTPRN2	0.00947672	0.00497902	364.732	-2.76298e-05	-0.0100775	0.000494213	0.0125612
cg10441401	10	578084	DIP2C	DIP2C	0.00420677	0.00391282	34.9309	-0.00032891	-0.0114891	1.37455e-07	1.0481e-05
cg08766149	14	25103301	GZMB	GZMB	0.00513712	0.00594068	-178.452	6.02534e-05	-0.0107523	6.06314e-06	0.00026418
cg12343929	16	712818	WDR90	WDR90	0.000834303	0.00900373	-199.154	6.08703e-05	-0.0121226	0.000318647	0.00883522
cg04412303	19	7813963	CD209;CD209;CD209;CD209;CD209;CD209;CD209;CD209	CD209	8.52685e-05	0.00519441	-68.6941	0.000217587	-0.014947	1.46279e-06	8.44121e-05
cg02872930	19	45649752		PPP1R37	0.00674637	0.00334953	-74.5528	0.000148753	-0.01109	2.19062e-05	0.000668139
cg03078006	22	37493737	TMPRSS6	TMPRSS6	0.00175637	0.0037737	57.6188	-0.000220851	-0.0127252	3.82872e-08	5.83879e-06
cg16778382	22	37493863	TMPRSS6	TMPRSS6	0.0011239	0.00607209	41.7	-0.000296047	-0.0123452	7.59597e-06	0.000289596

## Sheet: Table S5. Cross Dom. CpG (DACT)
Table S5. CpG sites identified in multiple domains using the DACT method. Presented numbers indicate the amount of overlapping CpG sites identified with the DACT method for the domains indicated.
	Cognitive	Language	General Adaptive	Motor
			Behavior	Function
Cognitive	35
Language	2	45
General Adaptive Behavior	1	5	39
Motor	0	1	1	13
*Language, General Adaptive, and Motor all share one CpG site: cg26858414

## Sheet: Table S6. CMA (Cognitive)
Table S5. Causal mediation results for all 35 CpG sites identified in the high-dimensional mediation step for the cognitive domain
Name	chr	pos	UCSC_RefGene_Name	NearestGene	ACME_est	ACME_p	ACME_lower	ACME_upper	ADE_est	ADE_p	ADE_lower	ADE_upper	TE_est	TE_p	TE_lower	TE_upper	PM_est	PM_p	PM_lower	PM_upper
cg13690126	1	26502524	CNKSR1;CNKSR1	CNKSR1	-0.298619	0.01	-0.732258	-0.0545139	-0.598244	0.054	-1.65288	0.00491848	-0.896863	0.004	-2.03982	-0.336757	0.332959	0.014	0.0541607	0.993438
cg07070893	1	44412074	IPO13	RP11-7O11.3	-0.279564	0.022	-0.634767	-0.036058	-0.617055	0.076	-1.71997	0.05986	-0.896618	0.002	-1.99521	-0.349628	0.311798	0.024	0.0330335	1.14353
cg23560546	2	159652019	DAPL1	DAPL1	-0.293268	0.014	-0.732912	-0.0461541	-0.602844	0.044	-1.59171	-0.00967252	-0.896111	0.002	-2.01136	-0.337064	0.327267	0.016	0.0426614	0.983519
cg15007548	2	159950276	TANC1;TANC1	TANC1	-0.266222	0.03	-0.701073	-0.0136566	-0.636675	0.054	-1.73198	0.00907505	-0.902897	0.004	-2.03608	-0.342345	0.294853	0.034	0.0128377	0.995234
cg16975959	2	223184510		AC010980.2	-0.271478	0.03	-0.591287	-0.025106	-0.636107	0.05	-1.82126	-0.0144203	-0.907585	0.006	-2.08027	-0.344777	0.299121	0.036	0.0131916	0.900398
cg02831419	2	223916622	KCNE4	KCNE4	-0.280094	0.084	-0.590817	0.0452138	-0.622291	0.064	-1.86591	0.0364562	-0.902385	0.002	-1.97126	-0.35099	0.310393	0.086	-0.0368577	1.04406
cg00694520	2	223916687	KCNE4	KCNE4	-0.262746	0.038	-0.567067	-0.0176118	-0.642038	0.032	-1.72874	-0.0516534	-0.904784	0.002	-1.9701	-0.368431	0.290396	0.04	0.0140063	0.867333
cg01087463	3	15676638	BTD	BTD	-0.311417	0.098	-0.714347	0.0491329	-0.58794	0.094	-1.79167	0.121218	-0.899357	0.004	-1.95453	-0.339963	0.346266	0.098	-0.0500219	1.23174
cg08967927	5	30346164		RP11-136H13.2	-0.296885	0.026	-0.670054	-0.0235549	-0.608649	0.056	-1.71672	0.00856554	-0.905534	0.004	-2.09483	-0.325451	0.327856	0.03	0.0213487	1.00171
cg22572779	6	10434761	C6orf218	RP1-290I10.7	-0.284631	0.038	-0.63195	-0.0195295	-0.613526	0.044	-1.75735	-0.0265217	-0.898157	0.002	-1.96436	-0.339159	0.316905	0.04	0.0131225	0.932668
cg13716619	6	31829895	NEU1	NEU1	-0.308616	0.058	-0.636332	0.00505579	-0.593562	0.05	-1.80233	-0.00436186	-0.902178	0.004	-2.0025	-0.337499	0.342078	0.062	-0.0110247	0.937048
cg15074838	6	32406521	HLA-DRA	HLA-DRA	-0.282362	0.048	-0.665918	-0.00432498	-0.624922	0.028	-1.72041	-0.0972103	-0.907284	0.004	-2.02852	-0.345522	0.311217	0.052	-0.000273097	0.831859
cg26668632	6	137540814	IFNGR1	IFNGR1	-0.310348	0.014	-0.740288	-0.0405382	-0.596094	0.064	-1.6491	0.0459806	-0.906443	0.004	-1.94226	-0.34572	0.342381	0.014	0.0406669	1.11924
cg01550799	7	114561804	MDFIC;MDFIC;MDFIC	MDFIC	-0.33756	0.03	-0.71796	-0.0253694	-0.554916	0.122	-1.72631	0.113344	-0.892477	0.002	-2.01906	-0.327656	0.378229	0.032	0.0229763	1.26643
cg25405984	10	31074039		ZNF438	-0.275371	0.022	-0.784029	-0.0201579	-0.618732	0.08	-1.65416	0.0811742	-0.894103	0.002	-2.03811	-0.336684	0.307986	0.024	0.0170811	1.18182
cg25544551	12	104531891	NFYB	NFYB	-0.379025	0.018	-0.750139	-0.0618314	-0.512569	0.09	-1.5693	0.0585544	-0.891594	0.002	-1.97035	-0.347519	0.425109	0.02	0.0571573	1.1279
cg12428416	13	20717597	GJA3	GJA3	-0.330108	0.088	-0.711987	0.051237	-0.5593	0.094	-1.7747	0.10055	-0.889408	0.002	-1.90968	-0.349179	0.371155	0.09	-0.0501398	1.19069
cg19187486	15	74833838	ARID3B	ARID3B	-0.422272	0.008	-0.834809	-0.0789708	-0.484227	0.104	-1.54411	0.109738	-0.906499	0.002	-1.94495	-0.343849	0.465827	0.01	0.0874929	1.17706
cg05796992	15	101547339	LRRK1	LRRK1	-0.438245	0.028	-0.942436	-0.0426128	-0.467421	0.178	-1.57876	0.274239	-0.905667	0.004	-1.95627	-0.350793	0.483893	0.028	0.0468241	1.57831
cg06233301	16	1500359	CLCN7;CLCN7	CLCN7	-0.305217	0.016	-0.808792	-0.0401601	-0.601367	0.084	-1.68579	0.0591156	-0.906585	0.004	-2.01836	-0.340284	0.336667	0.02	0.0381206	1.10924
cg01085137	16	48278085	LONP2	ABCC11	-0.31417	0.002	-0.777644	-0.0579665	-0.596544	0.062	-1.50865	0.0287599	-0.910714	0.004	-1.99688	-0.340585	0.344971	0.006	0.0764414	1.0484
cg23989635	16	68771203	CDH1;CDH1	CDH1	-0.276964	0.04	-0.624085	-0.00869006	-0.627486	0.056	-1.786	0.0156296	-0.90445	0.004	-1.99606	-0.350025	0.306224	0.04	0.0143054	1.02125
cg26756782	16	89922218	SPIRE2	SPIRE2	-0.317623	0.01	-0.800661	-0.0589668	-0.571493	0.058	-1.57571	0.0365776	-0.889115	0.002	-2.06391	-0.33408	0.357235	0.008	0.0698792	1.04187
cg26894552	17	5323715	RPAIN;RPAIN;RPAIN;RPAIN;RPAIN;RPAIN;RPAIN;RPAIN;RPAIN;NUP88;RPAIN;RPAIN;RPAIN;RPAIN;RPAIN	RPAIN	-0.275768	0.044	-0.682499	-0.0108081	-0.625826	0.032	-1.69387	-0.0340288	-0.901594	0.002	-2.04092	-0.329254	0.305867	0.046	0.00390274	0.89904
cg13465852	17	27942115	CORO6	CORO6	-0.389111	0.03	-0.853802	-0.0294562	-0.515424	0.09	-1.56038	0.0885223	-0.904535	0.004	-1.96122	-0.343491	0.430178	0.034	0.0133773	1.17064
cg10159032	17	30347989	LRRC37B	LRRC37B	-0.337069	0.012	-0.79466	-0.0589998	-0.557216	0.05	-1.5908	-0.00558919	-0.894286	0.002	-2.08959	-0.325246	0.376915	0.014	0.0546975	0.981123
cg14714923	17	43238186	HEXIM2	HEXIM2	-0.355693	0.046	-0.706938	-0.0110347	-0.551773	0.08	-1.77635	0.0556364	-0.907466	0.004	-2.06454	-0.34206	0.391963	0.05	0.00279596	1.13489
cg15000966	17	73128123	NT5C	NT5C	-0.377968	0.008	-0.789316	-0.0873461	-0.529169	0.112	-1.61116	0.0805939	-0.907136	0.002	-1.93158	-0.363453	0.41666	0.01	0.0875143	1.13055
cg14243899	17	74580397	ST6GALNAC2	ST6GALNAC2	-0.296359	0.014	-0.634739	-0.0476613	-0.602497	0.036	-1.65217	-0.0465692	-0.898856	0.002	-1.99541	-0.346688	0.329707	0.016	0.0526505	0.881169
cg23054321	19	2289682		LINGO3	-0.345488	0.036	-0.757762	-0.0163368	-0.558312	0.04	-1.64849	-0.0243459	-0.9038	0.002	-1.97871	-0.350287	0.382261	0.038	0.0135411	0.951116
cg05023582	19	50093541	PRRG2;PRR12	PRRG2	-0.489711	0.008	-0.959497	-0.145825	-0.419902	0.222	-1.58515	0.264316	-0.909613	0.004	-2.08745	-0.345036	0.538373	0.012	0.11149	1.56069
cg07602980	19	50815719		KCNC3	-0.303424	0.054	-0.853217	0.000978023	-0.597769	0.06	-1.53841	0.0169257	-0.901193	0.004	-1.98472	-0.355105	0.336691	0.058	-0.0143942	1.01003
cg03234186	19	58220657	ZNF154	ZNF551	-0.472833	0.01	-0.957229	-0.110468	-0.433351	0.172	-1.44076	0.173939	-0.906184	0.004	-1.92401	-0.351809	0.521784	0.014	0.118242	1.33507
cg13820699	21	37692477	MORC3	AP000692.10	-0.322373	0.076	-0.78927	0.0301011	-0.579759	0.068	-1.59578	0.063899	-0.902132	0.004	-1.99823	-0.345851	0.357346	0.076	-0.0360893	1.08629
cg00660655	21	46368151	C21orf70	FAM207A	-0.291221	0.014	-0.61445	-0.0298808	-0.607517	0.046	-1.75633	-0.0308387	-0.898738	0.002	-2.01926	-0.312882	0.324034	0.016	0.025455	0.927151

## Sheet: Table S7. CMA (Genadap)
Table S6. Causal mediation results for all 39 CpG sites identified in the high-dimensional mediation step for the general adaptive behavior domain
Name	chr	pos	UCSC_RefGene_Name	NearestGene	ACME_est	ACME_p	ACME_lower	ACME_upper	ADE_est	ADE_p	ADE_lower	ADE_upper	TE_est	TE_p	TE_lower	TE_upper	PM_est	PM_p	PM_lower	PM_upper
cg17254229	2	121336713		AC073257.1	-0.450386	0.004	-1.0369	-0.087025	-0.498629	0.372	-2.23855	0.590031	-0.949015	0.102	-2.88559	0.179331	0.474582	0.098	-1.75665	2.97152
ch.3.2729882R	3	137584128		HSPA8P9	-0.501556	0.006	-1.15923	-0.111223	-0.448314	0.46	-2.33607	0.732732	-0.94987	0.098	-2.83639	0.198787	0.528026	0.1	-1.93802	3.86427
cg06307913	4	81118794	PRDM8;PRDM8;PRDM8	PRDM8	-0.407388	0.134	-0.952017	0.241527	-0.52269	0.39	-2.68544	0.590828	-0.930078	0.106	-2.82374	0.178968	0.438015	0.208	-2.08326	3.79371
cg04214966	4	81119460	PRDM8;PRDM8	PRDM8	-0.451839	0.082	-1.00714	0.0855488	-0.479727	0.442	-2.48713	0.634515	-0.931567	0.1	-2.80384	0.167076	0.485032	0.162	-1.66841	4.18329
cg14981610	5	1079057	SLC12A7	SLC12A7	-0.535047	0.042	-1.16306	-0.0377522	-0.409147	0.504	-2.42282	0.840039	-0.944194	0.094	-2.84114	0.144624	0.566671	0.132	-2.02054	5.31026
cg15726813	5	164556974		CTC-340A15.2	-0.442012	0.014	-0.993218	-0.0835771	-0.505407	0.396	-2.15264	0.701904	-0.947419	0.096	-2.86926	0.132447	0.466544	0.11	-2.84782	3.09938
cg27654142	5	178322924	ZFP2;ZFP2	ZFP2	-0.434581	0.014	-0.995968	-0.079727	-0.500088	0.442	-2.20762	0.65447	-0.934669	0.102	-2.81761	0.181813	0.464957	0.112	-1.8414	3.46391
cg26858414	6	31083322	CDSN;PSORS1C1	CDSN	-0.449195	0.02	-1.19953	-0.0522254	-0.499802	0.44	-2.41603	0.813687	-0.948997	0.088	-2.82625	0.131967	0.473337	0.108	-1.77178	3.73705
cg01323212	6	42719001		TBCC	-0.583496	0.002	-1.41208	-0.166832	-0.366071	0.558	-1.95167	0.809879	-0.949567	0.098	-2.88907	0.149356	0.614486	0.1	-3.25442	3.92784
cg06704132	6	52929956	FBXO9;FBXO9;FBXO9	FBXO9	-0.469109	0.046	-1.0475	-0.00729091	-0.469039	0.462	-2.5255	0.739959	-0.938148	0.098	-2.91483	0.129152	0.500037	0.128	-2.27561	4.04565
cg21276197	6	111409483	SLC16A10	SLC16A10	-0.433759	0.016	-1.02127	-0.0597966	-0.513555	0.418	-2.48995	0.735851	-0.947314	0.086	-2.87044	0.164113	0.457883	0.102	-1.36272	4.21984
cg25266895	7	4921975	RADIL	RADIL	-0.440218	0.014	-0.996738	-0.0612805	-0.496555	0.422	-2.4751	0.689256	-0.936773	0.102	-2.86158	0.165215	0.46993	0.116	-2.55313	3.86455
cg21831587	7	74267412	GTF2IRD2	GTF2IRD2	-0.457603	0.12	-0.995388	0.162531	-0.483758	0.446	-2.67364	0.623152	-0.941361	0.106	-2.82545	0.211116	0.486108	0.198	-1.85657	4.25444
cg06818605	7	148982302	ZNF783	ZNF783	-0.547895	0.126	-1.31595	0.157085	-0.384784	0.554	-2.73106	0.740572	-0.932679	0.112	-2.80868	0.199529	0.587442	0.214	-2.17234	4.64208
cg07878171	8	141109731	TRAPPC9;TRAPPC9	TRAPPC9	-0.483283	0.002	-0.996198	-0.123736	-0.445647	0.438	-2.31097	0.640322	-0.92893	0.098	-2.80482	0.188851	0.520258	0.1	-1.18858	4.17979
cg24329374	9	107510068	NIPSNAP3A;NIPSNAP3A	NIPSNAP3A	-0.392658	0.072	-1.11385	0.0154535	-0.541497	0.398	-2.56785	0.596914	-0.934155	0.104	-2.83581	0.172204	0.420335	0.16	-1.43459	3.25523
cg13939204	9	130667057		ST6GALNAC6	-0.555949	0.05	-1.12098	-0.00469317	-0.37929	0.57	-2.60157	0.740529	-0.935239	0.106	-2.79917	0.205024	0.594446	0.148	-1.82651	4.69096
cg03408893	10	15130909	ACBD7	DCLRE1CP1,ACBD7	-0.511999	0.026	-1.0178	-0.0407296	-0.424429	0.502	-2.32043	0.648886	-0.936428	0.108	-2.76715	0.214915	0.546757	0.114	-1.80833	4.16768
cg26884567	10	30638342	MTPAP	MTPAP	-0.592078	0.026	-1.18799	-0.072128	-0.341047	0.566	-2.31031	0.682122	-0.933125	0.104	-2.82975	0.197532	0.634511	0.118	-1.72216	3.86815
cg00095608	10	130010356		MKI67	-0.512957	0.004	-1.36785	-0.11214	-0.421796	0.522	-2.12491	0.777882	-0.934752	0.1	-2.85628	0.146846	0.548762	0.1	-2.66495	4.2291
cg06378491	11	64564012	MAP4K2	MAP4K2	-0.470026	0.038	-1.10688	-0.0188679	-0.479057	0.474	-2.5925	0.86286	-0.949084	0.092	-2.87186	0.126375	0.495242	0.126	-2.45842	4.16863
cg03669590	12	113592619	CCDC42B	CCDC42B	-0.493411	0.076	-1.09526	0.0630158	-0.441383	0.486	-2.57423	0.585897	-0.934794	0.092	-2.89945	0.176295	0.527829	0.144	-1.22244	3.36068
cg07920503	13	25745406	FAM123A;FAM123A	AMER2	-0.599758	0.048	-1.25792	-0.016196	-0.348348	0.608	-2.48772	0.885792	-0.948105	0.086	-2.82725	0.144865	0.632586	0.114	-1.9294	5.02335
cg09668400	13	26625325	SHISA2	SHISA2	-0.398309	0.088	-0.952629	0.0302125	-0.550089	0.364	-2.50457	0.6668	-0.948398	0.098	-2.85353	0.163488	0.419981	0.162	-1.71562	3.66056
cg25653296	15	35413975		PRELID1P4	-0.496725	0.02	-1.10429	-0.0516981	-0.458248	0.448	-2.38995	0.621624	-0.954973	0.092	-2.85476	0.155362	0.520146	0.1	-1.5858	3.4075
cg19350360	15	100913948		RP11-168G16.2	-0.5257	0.012	-1.09175	-0.0779571	-0.403897	0.492	-2.36056	0.617346	-0.929597	0.096	-2.83534	0.167301	0.565513	0.096	-1.1203	3.40253
cg02156899	16	2029256	NOXO1;NOXO1;NOXO1	NOXO1	-0.475673	0.006	-1.01527	-0.118712	-0.470081	0.442	-2.3029	0.754408	-0.945754	0.096	-2.85622	0.174825	0.502956	0.098	-2.28784	3.95686
cg09601584	17	46673910	LOC404266;LOC404266;LOC404266;LOC404266;HOXB6;LOC404266	HOXB6	-0.721549	0.01	-1.46534	-0.187965	-0.226611	0.692	-2.06316	0.99923	-0.948159	0.086	-2.89565	0.145697	0.760999	0.088	-2.53906	6.12151
cg20811659	17	48637730	CACNA1G;CACNA1G;CACNA1G;CACNA1G;CACNA1G;CACNA1G;CACNA1G;CACNA1G;CACNA1G;CACNA1G;CACNA1G;CACNA1G;CACNA1G;CACNA1G;CACNA1G	CACNA1G-AS1	-0.48802	0.024	-1.01947	-0.0904557	-0.452901	0.478	-2.42734	0.819187	-0.940921	0.102	-2.85171	0.191679	0.518662	0.114	-2.99163	3.8499
cg13581759	17	74381133	SPHK1;SPHK1;SPHK1;SPHK1;SPHK1	SPHK1	-0.42598	0.034	-1.0088	-0.0200206	-0.521575	0.424	-2.56864	0.746837	-0.947555	0.098	-2.83265	0.164394	0.449557	0.132	-2.46985	3.78883
cg02675859	17	76227227	LOC283999	TMEM235	-0.597542	0.002	-1.26031	-0.159675	-0.343651	0.62	-2.43189	1.09016	-0.941193	0.092	-2.8292	0.159876	0.634877	0.094	-3.12743	6.67374
cg12350762	18	55106285	ONECUT2	ONECUT2	-0.531885	0.026	-1.20731	-0.0617465	-0.416476	0.53	-2.36004	0.743024	-0.948361	0.094	-2.89958	0.127437	0.560847	0.112	-2.07542	3.96918
cg16423682	18	57363715	CCBE1	RP11-2N1.2	-0.491138	0.064	-1.07743	0.0237013	-0.440213	0.47	-2.52074	0.624856	-0.931351	0.1	-2.84074	0.205259	0.527339	0.144	-1.5115	5.00555
cg23054321	19	2289682		LINGO3	-0.520178	0.038	-1.05731	-0.0294077	-0.421811	0.496	-2.48805	0.858848	-0.941989	0.098	-2.86721	0.164422	0.552212	0.124	-2.16817	4.40749
cg00193490	19	10402525	ICAM5	ICAM5	-0.433042	0.082	-0.921608	0.0706421	-0.511723	0.454	-2.74465	0.752769	-0.944765	0.092	-2.85855	0.154164	0.45836	0.162	-1.81084	3.97464
cg17926869	19	18046000	CCDC124;CCDC124	CCDC124	-0.463572	0.02	-1.00642	-0.0777018	-0.475269	0.422	-2.25999	0.734613	-0.938841	0.106	-2.82292	0.203079	0.493771	0.122	-2.4241	3.73188
cg01852272	19	19887484	LOC284440	CTC-559E9.6	-0.464632	0.03	-0.988345	-0.0811617	-0.465145	0.488	-2.32579	0.680569	-0.929777	0.104	-2.83017	0.197083	0.499725	0.126	-2.08293	4.66936
cg19514613	19	45409713	APOE	APOE	-0.605017	0.024	-1.27479	-0.0793027	-0.343301	0.606	-2.44074	0.849446	-0.948318	0.092	-2.91768	0.14917	0.63799	0.116	-1.99619	4.51642
cg00516067	20	61447530	COL9A3	COL9A3	-0.541283	0.018	-1.27274	-0.102286	-0.400325	0.526	-2.24304	0.875913	-0.941608	0.1	-2.82226	0.147909	0.57485	0.114	-3.24714	4.60454

## Sheet: Table S8. CMA (Language)
Table S7. Causal mediation results for all 45 CpG sites identified in the high-dimensional mediation step for the language domain
Name	chr	pos	UCSC_RefGene_Name	NearestGene	ACME_est	ACME_p	ACME_lower	ACME_upper	ADE_est	ADE_p	ADE_lower	ADE_upper	TE_est	TE_p	TE_lower	TE_upper	PM_est	PM_p	PM_lower	PM_upper
cg22485363	1	872385	SAMD11	SAMD11	-0.466688	0.08	-1.13787	0.0123058	0.487135	0.676	-2.50632	1.84949	0.0204475	0.982	-3.13875	1.66202	-22.8237	0.938	-9.68041	8.62677
cg08885927	1	18625743	IGSF21	IGSF21	-0.45909	0.142	-1.27293	0.112833	0.485852	0.688	-2.66405	1.89877	0.026762	0.99	-3.16955	1.69208	-17.1546	0.916	-9.00987	9.59269
cg13690126	1	26502524	CNKSR1;CNKSR1	CNKSR1	-0.422928	0.02	-1.12702	-0.0670871	0.44556	0.744	-2.69632	2.38346	0.0226322	0.99	-3.13909	1.6736	-18.687	0.99	-7.7505	6.19401
cg22819171	1	53742252	LRP8;LRP8;LRP8;LRP8	LRP8	-0.652053	0.004	-1.33952	-0.183692	0.659817	0.562	-2.35952	2.12315	0.00776474	0.984	-3.23892	1.641	-83.9761	0.984	-15.8174	10.4878
cg10324998	1	92338262	TGFBR3	TGFBR3	-0.417386	0.058	-1.18094	0.00529749	0.42887	0.722	-2.98687	2.04029	0.0114837	0.978	-3.18726	1.65882	-36.3459	0.992	-9.04995	9.7262
cg16524830	1	111506903	C1orf103;C1orf103	RP11-96K19.5	-0.42379	0.026	-1.01997	-0.0182337	0.436371	0.704	-2.6957	1.84276	0.0125806	0.976	-3.20888	1.65901	-33.686	0.954	-7.57712	9.01568
cg26530713	1	153928406	CRTC2	CRTC2	-0.443611	0.018	-1.27884	-0.0470401	0.447164	0.732	-2.33291	2.13425	0.00355287	0.968	-3.13737	1.63006	-124.86	0.978	-9.32249	7.72969
cg15525002	1	155214303	GBA;GBA;GBA;GBA;GBA;GBA;GBA;GBA	GBA	-0.716156	0.01	-1.53011	-0.159845	0.725693	0.55	-2.43384	2.36525	0.0095367	0.974	-3.15038	1.623	-75.0947	0.976	-15.3238	14.4791
cg08925398	1	202937011	CYB5R1	CYB5R1	-0.488057	0.02	-1.39306	-0.0466936	0.509357	0.646	-2.5118	2.14017	0.0212999	0.986	-3.21283	1.65176	-22.9136	0.99	-10.8266	9.10828
cg22257374	3	15139756	ZFYVE20	ZFYVE20	-0.409627	0.006	-0.845794	-0.100876	0.416315	0.734	-2.65056	1.94622	0.00668781	0.978	-3.09781	1.64202	-61.2498	0.984	-10.3304	6.92977
cg18526270	4	41216855	APBB2;APBB2;APBB2	APBB2	-0.577858	0.008	-1.27169	-0.112154	0.588121	0.648	-2.67498	2.18582	0.0102628	0.978	-3.08806	1.65552	-56.3061	0.982	-13.0778	10.4684
cg01214900	4	66784395		RP11-51P8.1	-0.399389	0.1	-0.955984	0.0494828	0.406813	0.71	-2.79805	1.73352	0.0074244	0.974	-3.19357	1.63015	-53.7941	0.922	-6.17407	9.99114
cg09001953	4	186347682	UFSP2;UFSP2	C4orf47	-0.604567	0.038	-1.31547	-0.0458179	0.622843	0.624	-2.51727	2.02095	0.0182756	0.978	-3.18228	1.65608	-33.0806	0.98	-10.6624	14.6511
cg02141675	5	153569408	GALNT10	MFAP3	-0.404216	0.03	-1.24646	-0.0200483	0.410656	0.734	-2.52907	2.0595	0.00643954	0.974	-3.1746	1.63744	-62.771	0.988	-10.957	8.63784
cg26858414	6	31083322	CDSN;PSORS1C1	CDSN	-0.393278	0.028	-1.05184	-0.032377	0.402719	0.748	-2.59527	2.21834	0.00944068	0.986	-3.12804	1.6216	-41.6578	0.998	-8.21417	6.3387
cg10541994	6	75994262	TMEM30A;TMEM30A	TMEM30A	-0.424191	0.028	-1.02013	-0.0413421	0.442463	0.706	-2.81866	1.94769	0.0182721	0.982	-3.0948	1.67224	-23.2152	0.982	-7.86441	8.94249
cg02249030	6	99961954	USP45	USP45	-0.419612	0.052	-1.04281	0.000392073	0.415459	0.758	-2.92584	2.03442	-0.0041523	0.978	-3.17052	1.65447	101.055	0.998	-9.06724	8.11362
cg23249710	6	117996544	NUS1	NUS1	-0.455178	0.016	-1.18579	-0.070622	0.473114	0.676	-2.39264	2.02303	0.0179365	0.992	-3.1174	1.68156	-25.3772	0.992	-10.6187	5.85341
cg14069070	6	161412505	MAP3K4;MAP3K4	RP3-428L16.2	-0.517963	0.028	-1.15987	-0.0367849	0.525647	0.676	-2.51997	1.90514	0.00768328	0.97	-3.1103	1.61853	-67.4144	0.966	-9.67088	12.3256
cg14494808	9	123168383	CDK5RAP2;CDK5RAP2	CDK5RAP2	-0.410163	0.004	-0.904417	-0.0954855	0.425404	0.732	-2.57967	2.11999	0.0152408	0.984	-3.20506	1.67233	-26.9122	0.98	-6.86409	7.03817
cg25741578	10	6622566	PRKCQ	PRKCQ-AS1	-0.5632	0.026	-1.26944	-0.0362673	0.592774	0.666	-2.62157	2.21088	0.0295738	0.99	-3.20603	1.70953	-19.0439	0.988	-8.39153	10.1725
cg16311536	10	105344174	NEURL	NEURL1	-0.4322	0.08	-1.18099	0.0213419	0.447851	0.728	-2.69413	2.00841	0.0156512	0.986	-3.18462	1.66598	-27.6145	0.99	-11.5189	8.30243
cg14979593	11	3830371	PGAP2;PGAP2;PGAP2;PGAP2;PGAP2;PGAP2;PGAP2;PGAP2	PGAP2	-0.443831	0.016	-0.984934	-0.0590964	0.449866	0.744	-2.76646	2.22973	0.00603499	0.984	-3.2138	1.6812	-73.5429	0.976	-10.1823	5.15672
cg11260848	11	44326260	ALX4	ALX4	-0.444807	0.006	-1.10289	-0.0923519	0.457832	0.72	-2.50558	2.09146	0.0130248	0.97	-3.22347	1.62414	-34.1508	0.964	-7.77594	7.65391
cg06378491	11	64564012	MAP4K2	MAP4K2	-0.453457	0.024	-1.13136	-0.0464543	0.459504	0.736	-2.69032	2.19664	0.00604672	0.976	-3.08255	1.62458	-74.9924	0.98	-11.0418	8.99359
cg02544037	12	68759069		RP11-81H14.2	-0.578567	0.046	-1.28792	-0.0146683	0.582105	0.644	-2.73533	2.12624	0.00353793	0.976	-3.17095	1.62834	-163.533	0.994	-12.9963	10.1265
cg04562491	12	113495386	DTX1	DTX1	-0.46967	0.006	-1.10633	-0.101345	0.473431	0.676	-2.66721	1.95908	0.0037608	0.976	-3.24405	1.6511	-124.886	0.974	-7.3904	10.1082
cg14775469	12	132287691		RNA5SP378	-0.462083	0.016	-0.993416	-0.081115	0.480569	0.684	-2.64483	2.02844	0.0184863	0.988	-3.14123	1.67292	-24.9959	1	-12.3839	7.33941
cg04248512	12	133016503		RP11-503G7.1	-0.433996	0.022	-1.11692	-0.0571203	0.442353	0.7	-2.83466	2.08053	0.0083574	0.978	-3.19009	1.66173	-51.9295	0.988	-9.645	7.74656
cg15111626	12	133100333	FBRSL1	FBRSL1	-0.598229	0.02	-1.37887	-0.0528094	0.581933	0.646	-2.6097	2.00259	-0.016296	0.942	-3.15794	1.58434	36.7102	0.946	-11.1814	14.9813
cg05908587	14	69726251	GALNTL1;GALNTL1	GALNT16	-0.455799	0.048	-1.13453	-0.0118836	0.457976	0.732	-2.70764	2.25175	0.00217743	0.974	-3.11962	1.64247	-209.329	0.974	-9.14639	8.19975
cg06887444	14	105360085	KIAA0284;KIAA0284	CEP170B	-0.597992	0.018	-1.27955	-0.0818884	0.58674	0.664	-2.66813	2.30062	-0.0112522	0.956	-3.26946	1.60782	53.1444	0.958	-12.5512	11.2366
cg04490516	16	2255169	MLST8	MLST8	-0.614855	0.026	-1.47014	-0.0760289	0.619524	0.652	-2.53635	2.41639	0.00466893	0.97	-3.17788	1.66128	-131.691	0.952	-13.586	14.817
cg18108009	18	77201558	NFATC1;NFATC1;NFATC1;NFATC1;NFATC1	NFATC1	-0.47426	0.018	-1.14044	-0.084468	0.47167	0.724	-2.68562	2.35069	-0.00259045	0.978	-3.29429	1.61566	183.08	0.984	-10.8715	7.62265
cg26547384	19	996631		WDR18	-0.555383	0.01	-1.53232	-0.0780718	0.590404	0.632	-2.37974	2.30541	0.0350213	0.998	-3.33197	1.66111	-15.8584	1	-10.0041	10.3783
cg18581445	19	4280054	SHD;SHD	SHD	-0.430443	0.042	-1.01898	-0.0195962	0.435026	0.746	-2.75034	2.18839	0.00458299	0.978	-3.06695	1.63954	-93.9219	0.992	-7.703	7.02125
cg01186777	19	6531016	TNFSF9;TNFSF9	TNFSF9	-0.547327	0.012	-1.22691	-0.109541	0.560246	0.656	-2.35535	2.17773	0.0129186	0.982	-3.08985	1.6711	-42.3674	0.978	-10.9054	13.282
cg07543883	19	10213271	ANGPTL6;ANGPTL6	ANGPTL6	-0.435361	0.02	-0.96138	-0.0723084	0.440541	0.744	-2.69863	2.08474	0.00518007	0.972	-3.12259	1.66692	-84.0454	0.988	-8.45493	7.47048
cg12593411	19	10213722	ANGPTL6	ANGPTL6	-0.464981	0.018	-0.992248	-0.0333348	0.470598	0.724	-2.7689	2.24392	0.00561616	0.98	-3.1265	1.64973	-82.7934	0.986	-8.40878	9.59905
cg17926869	19	18046000	CCDC124;CCDC124	CCDC124	-0.436609	0.026	-0.96648	-0.0622918	0.447514	0.726	-2.73359	2.10304	0.0109048	0.974	-3.08952	1.67385	-40.0383	0.988	-6.99541	8.53406
cg19514613	19	45409713	APOE	APOE	-0.500143	0.058	-1.15046	0.0157741	0.503885	0.72	-3.05124	2.13752	0.00374196	0.976	-3.15798	1.6122	-133.658	0.99	-14.1805	10.9625
cg03234186	19	58220657	ZNF154	ZNF551	-0.811901	0.002	-1.57348	-0.207628	0.793869	0.562	-2.18239	2.50766	-0.0180313	0.958	-3.13571	1.58565	45.0272	0.96	-21.3894	12.9484
cg00516067	20	61447530	COL9A3	COL9A3	-0.686035	0.004	-1.39019	-0.230497	0.691008	0.56	-2.38239	2.18479	0.00497253	0.978	-3.09831	1.63744	-137.965	0.974	-14.4401	12.0516
cg20059425	21	33942263		LINC00846	-0.459079	0.026	-1.21142	-0.0437714	0.461788	0.72	-2.56158	2.27683	0.00270935	0.98	-3.16762	1.65042	-169.442	0.978	-11.853	8.8794
cg07548257	22	31686466	PIK3IP1;PIK3IP1	PIK3IP1	-0.493374	0.016	-1.10958	-0.0913034	0.499288	0.69	-2.54015	2.10124	0.00591399	0.978	-3.13888	1.62322	-83.4249	0.97	-12.0997	10.4643

## Sheet: Table S9. CMA (Motor)
Table S8. Causal mediation results for all 13 CpG sites identified in the high-dimensional mediation step for the motorr function domain
Name	chr	pos	UCSC_RefGene_Name	NearestGene	ACME_est	ACME_p	ACME_lower	ACME_upper	ADE_est	ADE_p	ADE_lower	ADE_upper	TE_est	TE_p	TE_lower	TE_upper	PM_est	PM_p	PM_lower	PM_upper
cg20329084	1	91176543		BARHL2	-0.864017	0.002	-1.78306	-0.273583	1.06547	0.262	-1.11618	2.82773	0.201451	0.832	-2.31367	2.15526	-4.28896	0.834	-15.9268	21.822
cg22829114	2	3381723	TSSC1	TSSC1	-0.721922	0.148	-1.60792	0.159575	0.898394	0.472	-2.05041	2.68277	0.176471	0.848	-2.37197	2.01656	-4.09088	0.888	-13.8092	12.6245
cg26858414	6	31083322	CDSN;PSORS1C1	CDSN	-0.763009	0.01	-1.62481	-0.164928	0.88919	0.346	-1.42791	2.8607	0.126181	0.892	-2.38524	2.01077	-6.04695	0.89	-14.7673	10.8291
cg06770743	6	168646571		RP11-503C24.4	-0.620806	0.164	-1.36505	0.302685	0.770291	0.448	-1.6833	2.36115	0.149485	0.87	-2.34664	2.1026	-4.15297	0.994	-11.2331	9.32156
cg10190813	7	48018530	HUS1	HUS1	-0.606301	0.02	-1.59341	-0.10925	0.747619	0.444	-1.40216	2.52694	0.141318	0.878	-2.44241	1.9513	-4.29032	0.87	-10.4818	11.5093
cg10468535	7	157792053	PTPRN2;PTPRN2;PTPRN2	PTPRN2	-0.570406	0.008	-1.1295	-0.116007	0.731756	0.468	-1.68757	2.45125	0.16135	0.852	-2.36898	2.06375	-3.53522	0.848	-11.355	13.6225
cg10441401	10	578084	DIP2C	DIP2C	-0.650309	0.106	-1.46405	0.099503	0.829697	0.436	-1.92202	2.57302	0.179388	0.85	-2.39685	2.05871	-3.62516	0.884	-16.0001	10.8039
cg08766149	14	25103301	GZMB	GZMB	-0.608605	0.014	-1.599	-0.109023	0.728868	0.424	-1.40281	2.79054	0.120263	0.896	-2.39892	2.00588	-5.06061	0.898	-10.0016	15.1621
cg12343929	16	712818	WDR90	WDR90	-0.686163	0.052	-1.42372	0.000396148	0.826367	0.406	-1.5373	2.38324	0.140204	0.874	-2.34995	2.12402	-4.89405	0.914	-12.7433	9.87333
cg04412303	19	7813963	CD209;CD209;CD209;CD209;CD209;CD209;CD209;CD209	CD209	-0.846029	0.002	-1.76625	-0.280833	1.04619	0.29	-1.24199	3.08213	0.200161	0.81	-2.32682	2.1084	-4.22674	0.812	-16.6331	14.8687
cg02872930	19	45649752		PPP1R37	-0.627716	0.026	-1.38884	-0.0424032	0.756191	0.482	-1.78722	2.74994	0.128475	0.896	-2.37998	2.02283	-4.88589	0.902	-10.7115	14.6554
cg03078006	22	37493737	TMPRSS6	TMPRSS6	-0.720273	0.032	-1.55675	-0.0502851	0.91528	0.37	-1.49535	2.59803	0.195008	0.816	-2.33734	2.0865	-3.69356	0.828	-12.8635	10.6766
cg16778382	22	37493863	TMPRSS6	TMPRSS6	-0.698762	0.014	-1.53198	-0.117609	0.878563	0.412	-1.59378	2.79108	0.179802	0.836	-2.32839	2.01874	-3.88629	0.842	-14.7077	13.3397

[truncated: 21 more sheets: Table S10. HIMA (Cognitive), Table S11. HIMA (Genadap), Table S12. HIMA (Language), Table S13. HIMA (Motor), Table S14. DACT & HIMA (Cog), Table S15. DACT & HIMA (Genad.), Table S16. CMA HIV Sensan (Cog), Table S17. CMA HIV Sensan (Gen), Table S18. CMA HIV Sensan (Lan), Table S19. CMA HIV Sensan (Mot), Table S20. gHMA (Cognitive), Table S21. gHMA (Genadap), Table S22. gHMA (Language), Table S23. gHMA (Motor), Table S24. gHMA MatHIV Sensan., Table S25. Huls 2021 CpGs CMA, Table S26. CpGs X EWAS, Table S27. NumPerStep (Cog), Table S28. NumPerStep (Genadap), Table S29. NumPerStep (Lang) …]
